# Supplementary material for: Integrated radiogenomics models predict response to neoadjuvant chemotherapy in high grade serous ovarian cancer
Source: Nat Commun. 2023 Oct 24;14:6756. doi: 10.1038/s41467-023-41820-7 (PMC10598212; doi:10.1038/s41467-023-41820-7)
Supplement: Supplementary file 3 — Supplementary Dataset 1 [file 41467_2023_41820_MOESM3_ESM.csv]

	Training Set				Hold-out validation set				External validation set
Feature	Mean	Median	$\sigma$	Range	Mean	Median	$\sigma$	Range	Mean	Median	$\sigma$	Range
Mean volume	30.23	14.16	56.61	0.62-442.94	43.45	13.79	87.025	1.5-395.66	24.78	17.18	24.85	2.62-138.62
Max volume	320.91	142.52	435.49	2.58-2.0e+03	298.83	134.42	520.48	8.33-2.4e+03	341.43	249.71	269.55	14.43-1.2e+03
Total volume	463.41	230.33	514.72	6.94-2.1e+03	352.26	174.96	562.055	25.51-2.6e+03	487.39	387.84	334.47	38.87-1.3e+03
Omentum volume	173.24	48.32	339.23	0.0-2.0e+03	35.22	20.56	41.72	0.0-180.27	10.35	0	64.29	0.0-421.81
RUQ volume	33.43	0	101.45	0.0-585.03	8.31	0.99	11.61	0.0-33.25	0.13	0	0.47	0.0-2.54
Epigastrium volume	0.75	0	3.94	0.0-23.97	0.56	0	2.46	0.0-11.29	0.93	0	2.32	0.0-10.79
Mesentery volume	1.71	0	6.17	0.0-46.35	0.56	0	1.25	0.0-4.79	0.028	0	0.18	0.0-1.16
Left paracolic gutter volume	2.65	0	5.72	0.0-28.68	0.81	0	1.86	0.0-6.59	1.76	0	7.013	0.0-45.48
Right paracolic gutter volume	6.58	0	20.21	0.0-96.24	0.66	0	2.65	0.0-12.18	1.51	0	5.64	0.0-34.39
Pelvis/ovaries volume	222.27	80.76	342.31	0.0-1.8e+03	301.93	139.1	521.21	0.0-2.4e+03	77.73	0	221.66	0.0-1.1e+03
LN abdomen infrarenal volume	6.44	0	21.21	0.0-158.36	2.058	0	4.75	0.0-16.83	0.2	0	0.6	0.0-2.89
LN abdomen suprarenal volume	2.78	0	12.48	0.0-92.3	0	0	0	0.0-0.0	1.58	0	7.7	0.0-48.3
LN supradiaphragmatic volume	0.82	0	1.73	0.0-12.63	0.31	0	0.77	0.0-2.89	0.092	0	0.3	0.0-1.58
Omentum num.	9.18	7	9.47	0-67	7.75	6	7.82	0-29	0.048	0	0.21	0-1
RUQ num.	2.93	0	5.65	0-31	3.85	1.5	5.082	0-17	0.095	0	0.29	0-1
LUQ num.	1.24	0	2.12	0-9	0.85	0	1.9	0-6	0.071	0	0.26	0-1
Epigastrium num.	0.17	0	0.75	0-5	0.1	0	0.44	0-2	0.24	0	0.43	0-1
Mesentery num.	0.79	0	1.97	0-10	0.65	0	1.71	0-7	0.024	0	0.15	0-1
Left paracolic gutter num.	1.014	0	2.3	0-16	0.4	0	0.97	0-4	0.24	0	0.43	0-1
Right paracolic gutter num.	1	0	2	0-10	0.15	0	0.48	0-2	0.14	0	0.35	0-1
Pelvis/ovaries num.	2.81	2	3.17	0-20	2.75	2	3.28	0-15	0.19	0	0.39	0-1
Abd. wall num.	0.028	0	0.16	0-1	0	0	0	0-0	0.048	0	0.21	0-1
LN abdomen infrarenal num.	1.35	0	3.61	0-21	0.3	0	0.71	0-3	0.12	0	0.32	0-1
LN abdomen suprarenal num.	0.31	0	0.91	0-5	0	0	0	0-0	0.095	0	0.29	0-1
LN supradiaphragmatic num.	1.21	0	1.94	0-7	0.45	0	0.97	0-3	0.12	0	0.32	0-1
LN inguinal num.	0.17	0	0.55	0-3	0.05	0	0.22	0-1	0.071	0	0.26	0-1
Num. lesions vol.>0	22.9	18.5	19.66	2-136	17.3	13.5	14.17	2-56	31.55	23	31.41	4-192
Num. lesions vol.>1	9.042	7	6.67	2-37	6.65	5.5	4.6	2-21	11.64	11	7.87	2-39
Num. lesions vol.>10	3.22	3	2.029	0-10	2.15	2	1.062	0-5	3.33	3	1.75	1-10
Num. lesions vol.>100	0.88	1	0.91	0-4	0.6	1	0.58	0-2	1.071	1	0.55	0-2
RECIST summed diameter	108.069	92.5	65.84	13-248	117.95	110.5	63.76	24-270	189.88	177.5	85.35	62-378
Ascites	1.62	2	1.12	0-3	1.4	1	1.11	0-3	2.024	2	0.96	0-3
Pleural effusion	0.85	0	1.13	0.0-3.0	0.35	0	0.91	0.0-3.0	0.71	0	0.98	0-3
Pleural thickening enhancement	0.12	0	0.33	0.0-1.0	0.05	0	0.22	0.0-1.0	0.14	0	0.35	0.0-1.0
Omentum hyperdense	0.15	0	0.36	0-1	0.3	0	0.46	0-1	0.17	0	0.37	0-1
Omentum hypodense	0.78	1	0.42	0-1	0.6	1	0.49	0-1	0.98	1	0.15	0-1
Pelvis/ovaries hyperdense	0.32	0	0.47	0-1	0.45	0	0.5	0-1	0.12	0	0.32	0-1
Pelvis/ovaries hypodense	0.88	1	0.33	0-1	0.9	1	0.3	0-1	1	1	0	1-1
Compactness1	0.013	0.013	0.0029	0.0042-0.018	0.013	0.013	0.0022	0.0091-0.018	0.012	0.012	0.002	0.0063-0.017
Compactness2	0.21	0.19	0.088	0.02-0.44	0.22	0.22	0.067	0.1-0.36	0.18	0.17	0.067	0.051-0.45
HU>0	59.44	31.035	104.71	2.16-638.76	69.77	27.29	94.69	4.011-359.64	53.69	33.74	48.87	8.57-263.14
HU>10	55.88	28.61	98.21	2.088-592.76	63.26	26.84	85.19	3.45-316.35	51.12	32.89	46.78	8.12-247.27
HU>20	50.25	26.93	87.45	1.89-511.084	53.45	25.37	71.99	2.8-252.72	46.9	31.3	42.99	6.0-221.86
HU>30	43.05	24.68	74.33	1.33-435.077	42.63	22.57	58.65	2.1-231.83	41.19	26.24	37.73	3.57-187.85
HU>40	34.98	19.63	60.85	0.7-341.64	32.48	19.56	46.3	1.4-198.47	34.69	21.013	32.14	2.038-147.0033
HU>50	26.41	14.29	47.64	0.32-278.15	23.091	12.8	33.35	0.79-145.33	27.75	16.2	27.13	1.14-122.28
HU>-10	61.29	31.62	107.68	2.21-656.3	72.82	27.46	99.37	4.44-381.94	55.11	34.42	49.81	8.7-271.23
P10 (intensity)	16.031	20.4	17.5	39.66-55.5	15.42	17.3	14.92	16.33-38.94	15.35	18.6	18.51	33.93-45.46
P90 (intensity)	77.39	72.35	25.94	20.53-212.52	74.55	74.83	12.63	51.056-98.25	75.61	74.13	16.11	42.0-107.37
Autocorr. (texture)	214.55	212.058	58.12	90.13-495.58	206	206.33	28.14	144.97-255.93	211.3	212.11	41.036	125.5-278.32
Coeff. var. (intensity)	0.2	0.48	3.69	26.85-12.096	0.58	0.5	0.33	0.2-1.79	0.38	0.49	1.27	5.82-2.2
Elongation	0.59	0.59	0.086	0.29-0.84	0.61	0.63	0.085	0.47-0.77	0.59	0.58	0.063	0.47-0.75
Filled volume	62.9	31.81	109.71	2.23-663.9	74.57	27.54	101.87	5.13-395.66	56.88	35.22	50.096	8.89-276.00037
Flatness	0.38	0.37	0.078	0.21-0.53	0.42	0.4	0.1	0.29-0.64	0.37	0.37	0.065	0.25-0.54
Interquartile range (intensity)	31.64	29.79	10.35	20.0-89.43	30.24	28.8	7.88	20.0-49.17	31.5	30.66	6.3	19.84-45.2
Joint avg. (texture)	14.35	14.45	1.72	9.31-20.81	14.14	14.024	1.0012	11.8-15.9	14.3	14.47	1.48	10.91-16.5
Kurtosis (intensity)	1.88	0.65	4.99	0.068-38.93	1.84	0.69	3.2	0.17-14.13	1.058	0.67	2.0099	0.19-13.22
Least axis	22.42	20.27	11.12	8.0042-68.24	24.79	20.63	13.76	12.25-65.18	21.54	20.025	6.58	12.74-41.51
Major axis	64.74	56.14	27.79	26.59-201.61	61.34	59.9	20.98	29.75-110.66	63.78	63.12	12.39	40.18-89.39
Mean abs. dev. (intensity)	19.39	18.11	6.76	11.98-61.11	18.58	17.47	5.2	12.17-30.82	18.93	18.73	3.45	13.24-27.54
Mean (intensity)	47.25	49.12	18.86	8.7-117.32	45.089	44.43	11.38	18.021-64.96	46.52	48.12	16.56	8.27-70.81
Median abs. dev. (intensity)	19.24	17.97	6.47	11.96-58.084	18.48	17.39	5.13	12.13-30.58	18.82	18.64	3.42	12.99-27.13
Median (intensity)	47.78	49.73	17.99	7.54-115.0	45.18	43.69	11.84	18.33-66.43	47.92	50.29	16.72	10.28-72.15
Minor axis	35.23	31.58	17.034	17.93-123.51	34.92	31.86	11.82	19.82-68.11	36.18	32.66	10.034	21.84-65.088
RMS (intensity)	1.00E+03	1.00E+03	19.072	991.59-1.1e+03	1.00E+03	1.00E+03	11.34	1.0e+03-1.1e+03	1.00E+03	1.00E+03	16.54	1.0e+03-1.1e+03
Robust mean abs. dev. (intensity)	13.35	12.54	4.34	8.45-38.42	12.78	12.12	3.33	8.44-20.72	13.25	13.0067	2.58	8.65-19.14
Robust median abs. dev. (intensity)	13.31	12.5	4.28	8.44-37.72	12.75	12.081	3.31	8.42-20.68	13.21	12.97	2.57	8.59-18.97
Skewness (intensity)	0.14	0.22	0.53	0.9-2.32	0.023	0.11	0.37	0.54-0.9	0.31	0.33	0.34	1.14-0.79
Spherical disprop.	1.99	1.94	0.37	1.45-3.71	1.89	1.88	0.26	1.41-2.36	2.099	2.054	0.28	1.61-3.022
Sphericity	0.55	0.55	0.086	0.27-0.71	0.57	0.57	0.067	0.45-0.71	0.53	0.52	0.061	0.35-0.66
Std. dev. (intensity)	25	23.59	9.23	15.16-82.87	23.93	22.63	7.061	15.45-40.19	24.019	23.72	4.13	17.68-34.9
Sum avg. (texture)	28.7	28.91	3.43	18.62-41.62	28.29	28.048	2.0023	23.59-31.8	28.61	28.95	2.96	21.82-33.0
Sum entropy (texture)	3.88	3.86	0.35	3.28-5.29	3.85	3.81	0.37	3.33-4.66	3.87	3.86	0.26	3.25-4.4
Surface area	119.56	88.71	144.48	17.59-881.93	107.54	77.82	87.52	20.8-360.49	121.24	108.78	59.35	39.63-297.97
Surface to vol. ratio	4.72	4.71	1.14	1.052-8.06	4.46	4.63	1.42	1.39-6.76	5.23	5.16	1.13	1.9-7.95
Total energy (intensity)	6.90E+07	3.60E+07	1.20E+08	2.4e+06-7.4e+08	8.00E+07	3.10E+07	1.10E+08	5.4e+06-4.2e+08	6.30E+07	3.90E+07	5.50E+07	9.9e+06-3.0e+08
Volume	62.9	31.81	109.71	2.23-663.9	74.57	27.54	101.87	5.13-395.66	56.88	35.22	50.096	8.89-276.00037
HU>0 rim ratio	0.38	0.3	0.38	2.69-0.0	0.53	0.27	0.55	2.034-0.031	0.33	0.21	0.31	1.4-0.057
HU>10 rim ratio	0.38	0.3	0.37	2.6-0.0	0.52	0.28	0.52	1.85-0.032	0.33	0.21	0.31	1.44-0.057
HU>20 rim ratio	0.37	0.29	0.36	2.43-0.0	0.49	0.29	0.48	1.83-0.032	0.33	0.22	0.3	1.51-0.058
HU>30 rim ratio	0.37	0.28	0.35	2.23-0.0	0.47	0.27	0.45	1.84-0.034	0.32	0.22	0.31	1.59-0.06
HU>40 rim ratio	0.36	0.27	0.34	2.14-0.0	0.44	0.26	0.42	1.85-0.035	0.32	0.24	0.32	1.7-0.061
HU>50 rim ratio	0.36	0.28	0.35	2.24-0.0	0.42	0.25	0.4	1.81-0.032	0.33	0.25	0.32	1.8-0.061
HU>-10 rim ratio	0.38	0.3	0.38	2.72-0.0	0.53	0.27	0.56	2.12-0.031	0.33	0.21	0.31	1.38-0.056
P90 (intensity) rim ratio	0.00051	8.50E-05	0.025	0.13-0.043	0.0019	0.0034	0.06	0.22-0.11	0.0011	0.00021	0.01	0.028-0.04
Autocorr. (texture) rim ratio	0.0038	0.0014	0.022	0.12-0.041	0.00012	0.0002	0.044	0.14-0.11	0.0031	0.003	0.012	0.042-0.021
Cluster tendency (texture) rim ratio	0.012	0.028	0.14	0.86-0.28	0.028	0.038	0.11	0.38-0.21	0.032	0.024	0.033	0.028-0.15
Coeff. var. (intensity) rim ratio	0.014	0.013	0.052	0.28-0.16	0.011	0.018	0.044	0.13-0.075	0.029	0.016	0.073	0.051-0.46
Contrast (texture) rim ratio	0.018	0.014	0.032	0.13-0.14	0.025	0.018	0.029	0.01-0.099	0.022	0.021	0.016	0.013-0.064
Corr (texture) rim ratio	0.0085	0.0062	0.018	0.044-0.072	0.012	0.0063	0.021	0.032-0.056	0.0076	0.0056	0.012	0.0092-0.04
Diff. avg. (texture) rim ratio	0.0097	0.0065	0.014	0.036-0.072	0.012	0.0079	0.014	0.0014-0.048	0.011	0.01	0.0084	0.0065-0.035
Diff. entropy (texture) rim ratio	0.0062	0.0045	0.0089	0.021-0.049	0.0075	0.006	0.008	0.0037-0.027	0.0068	0.0059	0.005	0.0031-0.021
Diff. var. (texture) rim ratio	0.017	0.017	0.039	0.18-0.16	0.026	0.019	0.034	0.02-0.13	0.022	0.019	0.015	0.013-0.059
Dissimilarity (texture) rim ratio	0.0097	0.0065	0.014	0.036-0.072	0.012	0.0079	0.014	0.0014-0.048	0.011	0.01	0.0084	0.0065-0.035
Energy (texture) rim ratio	0.03	0.02	0.041	0.23-0.06	0.044	0.029	0.064	0.27-0.057	0.035	0.03	0.028	0.13-0.007
Energy (intensity) rim ratio	0.38	0.3	0.38	2.72-0.0	0.52	0.26	0.55	2.059-0.031	0.33	0.21	0.31	1.39-0.056
Information Corr. 1 (texture) rim ratio	0.015	0.016	0.034	0.1-0.098	0.02	0.011	0.044	0.1-0.1	0.013	0.0095	0.023	0.075-0.022
Haralick corr. (texture) rim ratio	0.011	0.013	0.047	0.23-0.13	0.017	0.016	0.087	0.28-0.22	0.017	0.014	0.018	0.011-0.072
Interquartile range (intensity) rim ratio	0.016	0.012	0.031	0.068-0.15	0.024	0.02	0.042	0.06-0.16	0.016	0.013	0.018	0.024-0.075
Inverse diff. moment norm. (texture) rim ratio	5.30E-06	4.30E-06	8.60E-06	3.3e-05-3.6e-05	8.00E-06	2.30E-06	1.40E-05	5.5e-05-4.8e-06	5.90E-06	5.90E-06	5.10E-06	2.3e-05-8.2e-06
Inverse diff. moment (texture) rim ratio	0.005	0.0033	0.0063	0.027-0.012	0.0061	0.0032	0.007	0.027-0.00098	0.0057	0.0055	0.0046	0.019-0.0045
Inverse diff. norm. (texture) rim ratio	0.00011	8.10E-05	0.00015	0.00064-0.00044	0.00014	7.80E-05	0.00019	0.00069-3.1e-05	0.00013	0.00013	9.60E-05	0.0004-0.00011
Inverse diff. (texture) rim ratio	0.0036	0.0026	0.0047	0.022-0.0089	0.0045	0.0025	0.0052	0.02-0.00077	0.0042	0.0039	0.0034	0.014-0.003
Inverse var. (texture) rim ratio	0.0026	0.002	0.0035	0.013-0.0078	0.0022	0.00087	0.0047	0.016-0.0035	0.003	0.0031	0.0028	0.008-0.0041
Joint avg. (texture) rim ratio	0.0017	0.00077	0.01	0.055-0.021	0.00054	0.00022	0.02	0.059-0.059	0.0017	0.0016	0.0061	0.022-0.01
Joint entropy (texture) rim ratio	0.0067	0.0051	0.011	0.02-0.057	0.009	0.0079	0.014	0.029-0.039	0.0077	0.0063	0.0062	0.0012-0.03
Joint max. (texture) rim ratio	0.023	0.013	0.04	0.21-0.055	0.053	0.031	0.079	0.37-0.01	0.035	0.027	0.033	0.13-0.026
Joint var. (texture) rim ratio	0.01	0.024	0.13	0.81-0.26	0.025	0.034	0.1	0.36-0.19	0.03	0.024	0.03	0.023-0.13
Max (intensity) rim ratio	0.02	0.00036	0.065	0.45-0.0	0.016	0	0.035	0.16-0.0	0.022	0.0016	0.052	0.26-0.0
Mean abs. dev. (intensity) rim ratio	0.011	0.012	0.04	0.22-0.13	0.016	0.015	0.044	0.13-0.11	0.016	0.011	0.016	0.015-0.076
Mean (intensity) rim ratio	0.0075	0.0032	0.032	0.15-0.068	0.00032	0.00082	0.068	0.21-0.18	0.0088	0.0051	0.03	0.15-0.044
Median abs. dev. (intensity) rim ratio	0.012	0.012	0.036	0.18-0.13	0.017	0.015	0.043	0.12-0.11	0.016	0.012	0.016	0.011-0.075
Range (intensity) rim ratio	0.017	0.0016	0.055	0.37-0.0	0.013	0	0.024	0.1-0.0	0.016	0.0039	0.034	0.15-0.0
RMS (intensity) rim ratio	0.00033	0.00013	0.0017	0.01-0.0031	0.0001	3.30E-05	0.0029	0.0079-0.0089	0.00026	0.00027	0.00087	0.0032-0.0015
Robust mean abs. dev. (intensity) rim ratio	0.015	0.011	0.031	0.082-0.15	0.021	0.013	0.04	0.086-0.14	0.017	0.013	0.019	0.023-0.084
Robust median abs. dev. (intensity) rim ratio	0.015	0.011	0.03	0.073-0.15	0.021	0.013	0.04	0.086-0.14	0.017	0.013	0.018	0.019-0.083
Information Corr. 2 (texture) rim ratio	0.011	0.0098	0.015	0.028-0.072	0.014	0.0065	0.018	0.022-0.059	0.0098	0.0069	0.011	0.0038-0.045
Std. dev. (intensity) rim ratio	0.0082	0.012	0.052	0.32-0.14	0.016	0.017	0.045	0.14-0.11	0.015	0.011	0.015	0.0078-0.066
Sum avg. (texture) rim ratio	0.0017	0.00077	0.01	0.055-0.021	0.00054	0.00022	0.02	0.059-0.059	0.0017	0.0016	0.0061	0.022-0.01
Sum entropy (texture) rim ratio	0.0066	0.005	0.011	0.027-0.056	0.009	0.0072	0.017	0.039-0.049	0.0075	0.0057	0.0065	0.0013-0.032
Sum var. (texture) rim ratio	0.012	0.028	0.14	0.86-0.28	0.028	0.038	0.11	0.38-0.21	0.032	0.024	0.033	0.028-0.15
Total energy (intensity) rim ratio	0.38	0.3	0.38	2.72-0.0	0.52	0.26	0.55	2.059-0.031	0.33	0.21	0.31	1.39-0.056
Var (intensity) rim ratio	0.01	0.023	0.13	0.8-0.26	0.027	0.032	0.095	0.32-0.19	0.028	0.022	0.029	0.019-0.13
HU>0 peripheral ratio	1.012	0.65	1.16	6.54-0.28	1.73	0.71	2.63	11.48-0.21	0.98	0.46	2.095	13.59-0.2
HU>-10 peripheral ratio	0.79	0.54	0.93	4.25-0.36	1.31	0.53	1.86	7.76-0.25	0.71	0.36	1.44	9.13-0.26
Autocorr. (texture) peripheral ratio	0.74	0.59	0.67	3.88-0.01	0.68	0.5	0.77	2.73-0.37	0.77	0.72	0.51	2.46-0.11
Cluster prominence (texture) peripheral ratio	0.32	0.88	2.3	16.32-0.99	0.44	0.89	1.48	5.8-0.997	0.8	0.87	0.18	0.15-0.98
Cluster shade (texture) peripheral ratio	0.37	0.34	3.17	18.38-3.55	0.62	0.094	3.31	3.79-13.77	2.097	0.42	11.15	2.88-73.25
Cluster tendency (texture) peripheral ratio	0.64	0.73	0.36	1.9-0.9	0.63	0.75	0.31	0.3-0.92	0.66	0.68	0.12	0.29-0.85
Coeff. var. (intensity) peripheral ratio	0.17	0.14	3.58	16.64-24.29	0.077	0.17	0.94	2.76-0.81	0.1	0.18	1.4	3.64-6.25
Contrast (texture) peripheral ratio	0.34	0.36	0.23	1.17-0.68	0.38	0.37	0.16	0.051-0.67	0.34	0.34	0.12	0.11-0.61
Diff. avg. (texture) peripheral ratio	0.19	0.19	0.11	0.38-0.44	0.2	0.2	0.091	0.027-0.39	0.18	0.18	0.07	0.065-0.39
Diff. entropy (texture) peripheral ratio	0.12	0.11	0.062	0.13-0.28	0.13	0.13	0.056	0.0041-0.24	0.11	0.11	0.043	0.033-0.25
Diff. var. (texture) peripheral ratio	0.35	0.39	0.25	1.28-0.67	0.4	0.38	0.16	0.018-0.7	0.35	0.36	0.12	0.1-0.62
Dissimilarity (texture) peripheral ratio	0.19	0.19	0.11	0.38-0.44	0.2	0.2	0.091	0.027-0.39	0.18	0.18	0.07	0.065-0.39
Energy (texture) peripheral ratio	1.41	1.32	0.78	3.91-0.13	1.23	1.14	0.67	3.25-0.25	1.22	1.09	0.62	4.065-0.31
Energy (intensity) peripheral ratio	0.13	0.015	0.53	2.93-0.54	0.3	0.027	0.73	2.23-0.43	0.04	0.073	0.39	1.33-0.4
Interquartile range (intensity) peripheral ratio	0.44	0.47	0.16	0.23-0.73	0.4	0.42	0.14	0.11-0.66	0.41	0.4	0.099	0.22-0.7
Inverse diff. moment norm. (texture) peripheral ratio	0.00025	0.00018	0.00035	0.0024-0.00089	0.00036	0.00016	0.0008	0.0038-2.7e-05	0.00021	0.00018	0.00013	0.0008-7.6e-05
Inverse diff. moment (texture) peripheral ratio	0.12	0.11	0.071	0.34-0.14	0.11	0.11	0.057	0.25-0.024	0.11	0.11	0.051	0.28-0.04
Inverse diff. norm. (texture) peripheral ratio	0.0031	0.0029	0.002	0.0083-0.0068	0.0031	0.0026	0.0024	0.012-0.00021	0.0029	0.0027	0.0011	0.006-0.0012
Inverse diff. (texture) peripheral ratio	0.084	0.079	0.05	0.24-0.1	0.079	0.079	0.04	0.17-0.016	0.081	0.074	0.036	0.2-0.029
Inverse var. (texture) peripheral ratio	0.079	0.074	0.049	0.21-0.12	0.068	0.063	0.045	0.22-0.011	0.079	0.072	0.03	0.17-0.033
Joint avg. (texture) peripheral ratio	0.36	0.3	0.22	1.22-0.045	0.32	0.27	0.27	0.96-0.024	0.37	0.35	0.2	0.94-0.093
Joint entropy (texture) peripheral ratio	0.17	0.17	0.067	0.076-0.31	0.17	0.18	0.069	0.00039-0.29	0.16	0.16	0.05	0.037-0.32
Joint max. (texture) peripheral ratio	1.17	1.14	0.63	3.2-0.065	0.99	0.79	0.57	2.68-0.26	1.0039	0.88	0.51	2.96-0.2
Joint var. (texture) peripheral ratio	0.61	0.7	0.35	1.79-0.89	0.62	0.72	0.29	0.25-0.91	0.63	0.65	0.12	0.32-0.83
Kurtosis (intensity) peripheral ratio	2.84	0.93	7.52	47.21-8.11	3.45	0.27	7.96	31.066-2.65	2.33	1.23	3.86	19.082-3.75
Max (intensity) peripheral ratio	0.17	0.23	0.35	1.51-0.62	0.19	0.3	0.35	0.74-0.71	0.092	0.12	0.22	0.39-0.44
Mean abs. dev. (intensity) peripheral ratio	0.44	0.48	0.16	0.41-0.68	0.42	0.46	0.16	0.042-0.72	0.41	0.42	0.088	0.24-0.63
Mean (intensity) peripheral ratio	4.21	2.9	4.41	29.21-0.22	1.74	1.4	1.23	3.9-0.11	5.15	2.89	6.24	31.046-0.57
Median abs. dev. (intensity) peripheral ratio	0.43	0.47	0.16	0.37-0.68	0.42	0.45	0.16	0.043-0.71	0.41	0.41	0.089	0.22-0.63
Min (intensity) peripheral ratio	0.44	0.45	0.22	0.99-0.015	0.5	0.49	0.25	1.28-0.16	0.44	0.49	0.2	0.85-0.065
Range (intensity) peripheral ratio	0.32	0.38	0.21	0.57-0.61	0.36	0.37	0.2	0.15-0.64	0.27	0.29	0.14	0.058-0.58
RMS (intensity) peripheral ratio	0.035	0.03	0.02	0.12-0.0056	0.027	0.026	0.02	0.074-0.014	0.034	0.035	0.015	0.07-0.009
Robust mean abs. dev. (intensity) peripheral ratio	0.44	0.48	0.16	0.26-0.72	0.4	0.42	0.14	0.098-0.65	0.41	0.41	0.095	0.22-0.68
Robust median abs. dev. (intensity) peripheral ratio	0.43	0.47	0.16	0.25-0.72	0.4	0.42	0.14	0.096-0.65	0.41	0.41	0.096	0.22-0.68
Skewness (intensity) peripheral ratio	0.95	1.22	5.87	41.27-16.39	0.34	0.39	3.56	11.67-9.89	2.94	1.91	6.017	16.29-28.85
Std. dev. (intensity) peripheral ratio	0.44	0.48	0.17	0.5-0.67	0.44	0.48	0.17	0.0042-0.73	0.41	0.42	0.092	0.22-0.59
Sum avg. (texture) peripheral ratio	0.36	0.3	0.22	1.22-0.045	0.32	0.27	0.27	0.96-0.024	0.37	0.35	0.2	0.94-0.093
Sum entropy (texture) peripheral ratio	0.18	0.2	0.067	0.08-0.3	0.18	0.19	0.073	0.0068-0.29	0.17	0.17	0.049	0.05-0.31
Sum var. (texture) peripheral ratio	0.64	0.73	0.36	1.9-0.9	0.63	0.75	0.31	0.3-0.92	0.66	0.68	0.12	0.29-0.85
Total energy (intensity) peripheral ratio	0.13	0.015	0.53	2.93-0.54	0.3	0.027	0.73	2.23-0.43	0.04	0.073	0.39	1.33-0.4
Var (intensity) peripheral ratio	0.62	0.7	0.32	1.55-0.89	0.62	0.71	0.28	0.19-0.91	0.62	0.64	0.12	0.29-0.81
